# Supplementary material for: Morphological Characterization and Transcriptome Analysis of New Dwarf and Narrow-Leaf (dnl2) Mutant in Maize
Source: Int J Mol Sci. 2022 Jan 12;23(2):795. doi: 10.3390/ijms23020795 (PMC8775757; doi:10.3390/ijms23020795)
Supplement: Supplementary file 1 [file ijms-23-00795-s001.zip]

Archive with 1 entries (1 files):
- ijms-1538003-supplementary.pdf
